# Supplementary material for: Enhanced Notch dependent gliogenesis and delayed physiological maturation underlie neurodevelopmental defects in Lowe syndrome
Source: EMBO Mol Med. 2025 Nov 11;17(12):3407–39. doi: 10.1038/s44321-025-00327-y (PMC12686420; doi:10.1038/s44321-025-00327-y)
Supplement: Supplementary file 2 — Movie EV1 [file 44321_2025_327_MOESM2_ESM.zip]

Archive with 4 entries (3 files):
- MovieEV1/
- MovieEV1/EV1.avi
- MovieEV1/readme.rtf
- __MACOSX/MovieEV1/._readme.rtf
