# Supplementary material for: Enhanced Notch dependent gliogenesis and delayed physiological maturation underlie neurodevelopmental defects in Lowe syndrome
Source: EMBO Mol Med. 2025 Nov 11;17(12):3407–39. doi: 10.1038/s44321-025-00327-y (PMC12686420; doi:10.1038/s44321-025-00327-y)
Supplement: Supplementary file 4 — Movie EV3 [file 44321_2025_327_MOESM4_ESM.zip]

Archive with 5 entries (4 files):
- MovieEV3/
- MovieEV3/EV3.avi
- __MACOSX/MovieEV3/._EV3.avi
- MovieEV3/readme.rtf
- __MACOSX/MovieEV3/._readme.rtf
